# Supplementary material for: Applying Physics-Based Scoring to Calculate Free Energies of Binding for Single Amino Acid Mutations in Protein-Protein Complexes
Source: PLoS One. 2013 Dec 10;8(12):e82849. doi: 10.1371/journal.pone.0082849 (PMC3858304; doi:10.1371/journal.pone.0082849)
Supplement: Table S2 — Residue scanning results statistics, computed separately for each residue type. (XLSX) [file pone.0082849.s006.xlsx]

## Sheet: All mutations
Hydrophobic						Polar						Charged						Small						Aromatic						non-Ala						non-Ala (no small to large)
			Δaffinity						Δaffinity						Δaffinity						Δaffinity						Δaffinity						Δaffinity						Δaffinity
PDB_ID	Position	Mutation	Minimization	Expt		PDB_ID	Position	Mutation	Minimization	Expt		PDB_ID	Position	Mutation	Minimization	Expt		PDB_ID	Position	Mutation	Minimization	Expt		PDB_ID	Position	Mutation	Minimization	Expt		PDB_ID	Position	Mutation	Minimization	Expt		PDB_ID	Position	Mutation	Minimization	Expt
1BXI	A:23	CYS->ALA	0.08	0.92		1A22	A:175	THR->ALA	9.18	2		1A22	A:167	ARG->ALA	10.84	0.3		1A22	B:371	VAL->ALA	3.49	-0.64		1A22	A:164	TYR->ALA	1.6	0.3		1C4Z	A:637	GLN->TRP	-0.68	-0.64		1C4Z	A:637	GLN->TRP	-0.68	-0.64
1BXI	A:49	GLY->ALA	4.27	1.49		1A22	A:18	HIS->ALA	4.3	-0.5		1A22	A:168	LYS->ALA	8.11	-0.2		1AHW	C:198	VAL->ALA	0.42	-0.3		1A22	A:176	PHE->ALA	2.14	1.9		1C4Z	A:641	ASP->TRP	-0.42	-0.86		1C4Z	D:63	PHE->TRP	-3.41	0.79
1JCK	B:102	GLY->ALA	-2.68	0.1		1A22	A:21	HIS->ALA	-1.47	0.2		1A22	A:171	ASP->ALA	2.17	0.8		1BXI	A:34	VAL->ALA	4.94	2.58		1A22	A:25	PHE->ALA	1.34	-0.4		1C4Z	A:641	ASP->TYR	49.47	-1.1		1C4Z	D:64	LYS->LEU	0.64	-0.54
1JRH	H:100	GLY->ALA	-1.89	1.7		1A22	A:22	GLN->ALA	0.84	-0.2		1A22	A:172	LYS->ALA	3.81	2		1BXI	A:37	VAL->ALA	3.11	1.66		1A22	A:42	TYR->ALA	14.3	0.2		1C4Z	D:63	PHE->TRP	-3.41	0.79		1DAN	T:14	TRP->PHE	9.89	0.7
1JRH	I:50	GLY->ALA	16.73	4.5		1A22	A:29	GLN->ALA	-0.17	-0.6		1A22	A:174	GLU->ALA	1.74	-0.9		1BXI	A:49	GLY->ALA	4.27	1.49		1A22	B:276	TRP->ALA	14.45	0.51		1C4Z	D:64	LYS->LEU	0.64	-0.54		1DAN	T:14	TRP->PHE	9.89	0.7
1A22	A:179	ILE->ALA	2.95	0.8		1A22	A:46	GLN->ALA	10.02	0.1		1A22	A:178	ARG->ALA	8.19	2.4		1BXI	A:68	VAL->ALA	-0.12	1.86		1A22	B:280	TRP->ALA	0.11	-0.02		1C4Z	D:98	ALA->TRP	148.19	-1.9		1DAN	T:20	LYS->ARG	0.86	1.7
1A22	B:303	ILE->ALA	1.52	1.61		1A22	A:51	SER->ALA	1.38	0.3		1A22	A:183	ARG->ALA	0.26	0.5		1CBW	D:34	VAL->ALA	2.92	0		1A22	B:304	TRP->ALA	19.6	4.5		1DAN	T:14	TRP->PHE	9.89	0.7		1DAN	T:25	TRP->PHE	-0.06	0.6
1A22	B:305	ILE->ALA	2.09	1.94		1A22	A:62	SER->ALA	-0.24	0.1		1A22	A:186	GLU->ALA	-0.43	0		1DAN	U:207	VAL->ALA	8.84	-0.2		1A22	B:369	TRP->ALA	21.68	4.5		1DAN	T:14	TRP->PHE	9.89	0.7		1DAN	T:25	TRP->PHE	-0.06	0.6
1A22	B:365	ILE->ALA	0.67	2.13		1A22	A:63	ASN->ALA	4.08	0.3		1A22	A:26	ASP->ALA	-0.74	-0.2		1DN2	E:10	VAL->ALA	13.39	2		1A4Y	A:261	TRP->ALA	5.85	0.1		1DAN	T:20	LYS->ARG	0.86	1.7		1DAN	T:45	TRP->PHE	2.17	1.3
1A4Y	A:459	ILE->ALA	3.36	0.7		1A22	A:68	GLN->ALA	6.85	0.6		1A22	A:41	LYS->ALA	12.09	1.1		1GC1	C:86	VAL->ALA	-0.19	-0.07		1A4Y	A:263	TRP->ALA	8.79	1.2		1DAN	T:25	TRP->PHE	-0.06	0.6		1DAN	T:45	TRP->PHE	2.17	1.3
1BXI	A:53	ILE->ALA	1.12	0.85		1A22	B:272	ASN->ALA	-0.28	0.28		1A22	A:56	GLU->ALA	8.02	0.4		1JCK	B:102	GLY->ALA	-2.68	0.1		1A4Y	A:318	TRP->ALA	14.88	1.5		1DAN	T:25	TRP->PHE	-0.06	0.6		1DAN	T:58	ASP->GLU	0.43	1.4
1CBW	D:19	ILE->ALA	3.66	0.1		1A22	B:273	THR->ALA	-0.01	0.11		1A22	A:64	ARG->ALA	24.15	1.6		1JCK	B:91	VAL->ALA	5.6	2.1		1A4Y	A:375	TRP->ALA	12.3	1		1DAN	T:45	TRP->PHE	2.17	1.3		1DAN	U:156	TYR->LEU	0.03	0.15
1DAN	T:22	ILE->ALA	6.36	0.7		1A22	B:274	GLN->ALA	0.5	0		1A22	A:65	GLU->ALA	-1.28	-0.5		1JRH	H:100	GLY->ALA	-1.89	1.7		1A4Y	A:434	TYR->ALA	13.49	3.3		1DAN	T:45	TRP->PHE	2.17	1.3		1DAN	U:156	TYR->LEU	0.03	0.15
1DAN	U:152	ILE->ALA	-0.09	0.2		1A22	B:277	THR->ALA	-0.02	0.2		1A22	B:242	GLU->ALA	-0.69	0.18		1JRH	I:50	GLY->ALA	16.73	4.5		1A4Y	A:437	TYR->ALA	13.58	0.8		1DAN	T:58	ASP->GLU	0.43	1.4		1DAN	U:158	TRP->PHE	2.88	0.15
1DFJ	I:455	ILE->ALA	2.34	0.3		1A22	B:298	SER->ALA	0.48	-0.05		1A22	B:243	ARG->ALA	16.91	2.12		1JRH	I:51	VAL->ALA	7.5	1.9		1A4Y	B:89	TRP->ALA	3.57	0.2		1DAN	U:156	TYR->LEU	0.03	0.15		1DAN	U:158	TRP->PHE	2.88	0.15
1F47	A:8	ILE->ALA	14.92	2.51		1A22	B:301	THR->ALA	0.37	1.76		1A22	B:244	GLU->ALA	3.46	1.69		1VFB	C:120	VAL->ALA	1.38	0.9		1AHW	C:156	TYR->ALA	2.37	4		1DAN	U:156	TYR->LEU	0.03	0.15		1JRH	I:47	LYN->MET	15.9	3.3
1FC2	C:150	ILE->ALA	4.68	2.2		1A22	B:302	SER->ALA	7.42	-0.2		1A22	B:270	ARG->ALA	2.41	0.69		R**2			0.337262			1BRS	D:29	TYR->ALA	16.73	3.4		1DAN	U:158	TRP->PHE	2.88	0.15		1JRH	I:49	TYR->PHE	0.36	0.8
1VFB	C:124	ILE->ALA	2.14	1.2		1A22	B:324	SER->ALA	1.48	0.28		1A22	B:271	ARG->ALA	20.54	0.54		True Hotspot			7			1BXI	A:54	TYR->ALA	18.43	4.83		1DAN	U:158	TRP->PHE	2.88	0.15		1JRH	I:49	TYR->PHE	0.36	0.8
3HFM	Y:98	ILE->ALA	-0.27	0		1A22	B:366	GLN->ALA	-0.32	0.02		1A22	B:275	GLU->ALA	-1.48	-0.1		False Hotspot			2			1BXI	A:55	TYR->ALA	12.77	4.63		1DAN	U:164	GLY->ARG	1.93	-0.2		1JRH	I:52	LYS->MET	7.62	5
1A22	A:45	LEU->ALA	9.44	1.2		1A22	B:394	THR->ALA	-0.02	0.2		1A22	B:320	GLU->ALA	2.81	-0.19		True Neutral			5			1DAN	T:50	PHE->ALA	13.45	0.5		1DAN	U:164	GLY->ARG	1.93	-0.2		1JRH	I:56	TRP->PHE	0.47	-0.7
1AHW	C:176	LEU->ALA	-0.32	1		1A22	B:395	THR->ALA	-0.12	-0.09		1A22	B:321	LYS->ALA	0.08	0.08		1False Neutral			0			1DAN	U:140	PHE->ALA	8.95	1.3		1JRH	I:47	LYN->MET	15.9	3.3		1JRH	I:56	TRP->PHE	0.47	-0.7
1BXI	A:33	LEU->ALA	6.6	3.42		1A22	B:416	GLN->ALA	0.28	0.89		1A22	B:326	ASP->ALA	-4.84	0.99		2False Neutral			2			1DAN	U:185	TYR->ALA	0.1	-0.3		1JRH	I:49	TYR->PHE	0.36	0.8		1JRH	I:56	TRP->TYR	3.61	0
1BXI	A:36	LEU->ALA	-0.11	0.91		1A22	B:418	ASN->ALA	9.81	0.3		1A22	B:327	GLU->ALA	12.79	0.97		False Neutral			2			1DAN	U:94	TYR->ALA	26.41	1.1		1JRH	I:49	TYR->PHE	0.36	0.8		1JRH	I:56	TRP->TYR	3.61	0
1BXI	A:52	LEU->ALA	-0.07	0.6		1A22	B:419	SER->ALA	7.19	0.03		1A22	B:364	ASP->ALA	10.67	1.49		Total			16			1DFJ	I:257	TRP->ALA	5.77	1.3		1JRH	I:52	LYS->MET	7.62	5		1JRH	I:82	TRP->PHE	1.37	1.1
1DAN	U:133	LEU->ALA	16.5	-0.01		1A4Y	A:289	SER->ALA	3.29	0		1A22	B:367	LYS->ALA	-3.11	-0.02								1DFJ	I:259	TRP->ALA	12.32	2.2		1JRH	I:56	TRP->PHE	0.47	-0.7		1JRH	I:82	TRP->PHE	1.37	1.1
1DAN	U:176	LEU->ALA	-0.01	0.02		1A4Y	B:114	HIS->ALA	3.75	0.65		1A22	B:415	LYS->ALA	1.06	0.79								1DFJ	I:314	TRP->ALA	2.93	1		1JRH	I:56	TRP->PHE	0.47	-0.7		1JRH	I:82	TRP->TYR	0.53	1.1
1F47	A:12	LEU->ALA	7.41	2.29		1A4Y	B:12	GLN->ALA	-2.77	0.3		1A22	B:417	ARG->ALA	4.18	0.28								1DFJ	I:430	TYR->ALA	11.82	5.9		1JRH	I:56	TRP->TYR	3.61	0		1JRH	I:82	TRP->TYR	0.53	1.1
1F47	A:6	LEU->ALA	8.79	0.92		1A4Y	B:13	HIS->ALA	-2.09	-0.3		1A4Y	A:287	GLU->ALA	0.51	0.1								1DFJ	I:433	TYR->ALA	20.82	2.6		1JRH	I:56	TRP->TYR	3.61	0		1NMB	H:100A	TYR->PHE	-0.2	0.5
1GC1	C:44	LEU->ALA	1.09	1.04		1A4Y	B:68	ASN->ALA	3.7	0.2		1A4Y	A:320	LYS->ALA	3.95	-0.3								1DN2	A:436	TYR->ALA	8.15	1.5		1JRH	I:82	TRP->PHE	1.37	1.1		1NMB	H:100A	TYR->PHE	-0.2	0.5
1VFB	C:129	LEU->ALA	0.5	0.2		1A4Y	B:8	HIS->ALA	-0.39	0.9		1A4Y	A:344	GLU->ALA	-0.66	0.2								1DN2	E:11	TRP->ALA	18	2		1JRH	I:82	TRP->PHE	1.37	1.1		1NMB	H:56	ASP->ASN	4.76	2.8
3HFM	Y:75	LEU->ALA	4.75	0.69		1A4Y	B:84	HIE->ALA	2.66	0.2		1A4Y	A:401	GLU->ALA	-2.34	0.9								1F47	A:11	PHE->ALA	13.04	2.44		1JRH	I:82	TRP->TYR	0.53	1.1		1NMB	H:56	ASP->GLU	0.24	2.4
1A22	A:14	MET->ALA	-0.7	0.1		1AHW	C:167	THR->ALA	-0.81	0		1A4Y	A:435	ASP->ALA	5.28	3.5								1F47	A:5	TYR->ALA	16.32	0.87		1JRH	I:82	TRP->TYR	0.53	1.1		1NMB	L:32	TYR->PHE	8.66	1.7
1A22	A:176	PHE->ALA	2.14	1.9		1AHW	C:170	THR->ALA	0.59	1		1A4Y	A:457	ARG->ALA	-0.6	-0.2								1FCC	C:43	TRP->ALA	9.29	3.8		1NMB	H:100A	TYR->PHE	-0.2	0.5		1NMB	L:32	TYR->PHE	8.66	1.7
1A22	A:25	PHE->ALA	1.34	-0.4		1AHW	C:197	THR->ALA	1.04	1.3		1A4Y	B:108	GLU->ALA	1.97	-0.3								1JCK	B:176	PHE->ALA	2.38	1.9		1NMB	H:100A	TYR->PHE	-0.2	0.5		1NMB	L:94	LEU->VAL	-0.25	0.9
1DAN	T:50	PHE->ALA	13.45	0.5		1AHW	C:199	ASN->ALA	-0.22	1.1		1A4Y	B:31	ARG->ALA	23.96	0.2								1JCK	B:26	TYR->ALA	5.45	1.7		1NMB	H:56	ASP->ASN	4.76	2.8		2OM2	A:116	GLU->LEU	-9.18	-1.05
1DAN	U:140	PHE->ALA	8.95	1.3		1BRS	A:102	HIE->ALA	23	6		1A4Y	B:32	ARG->ALA	10.6	0.9								1JCK	B:90	TYR->ALA	3.95	2.5		1NMB	H:56	ASP->GLU	0.24	2.4		2OM2	A:147	GLN->LEU	-0.57	-0.84
1F47	A:11	PHE->ALA	13.04	2.44		1BRS	A:58	ASN->ALA	0.08	3.1		1A4Y	B:33	ARG->ALA	4.17	0.3								1JRH	H:32	TYR->ALA	1.34	1.4		1NMB	L:32	TYR->PHE	8.66	1.7		2OM2	B:508	GLN->LEU	1.39	3.17
1JCK	B:176	PHE->ALA	2.38	1.9		1BRS	D:42	THR->ALA	3.66	1.8		1A4Y	B:5	ARG->ALA	23.96	2.3								1JRH	H:52	TRP->ALA	6.33	2.7		1NMB	L:32	TYR->PHE	8.66	1.7		2OM2	B:518	LEU->TYR	0.06	0.07
1JRH	H:98	PHE->ALA	-0.13	0		1BXI	A:24	ASN->ALA	-0.5	0.14		1A4Y	B:66	ARG->ALA	3.04	0.2								1JRH	H:53	TRP->ALA	5.96	2.4		1NMB	L:93	THR->PHE	107.32	0.1		2OM2	B:529	PHE->TRP	-5.19	-1.65
1A22	A:48	PRO->ALA	4.98	0.4		1BXI	A:27	THR->ALA	2.05	0.73		1A4Y	B:70	ARG->ALA	1.67	-0.2								1JRH	H:58	TYR->ALA	8.93	1.2		1NMB	L:93	THR->TRP	132.79	0.3		R**2			0.318735
1A22	A:61	PRO->ALA	0.44	1.2		1BXI	A:28	SER->ALA	-0.2	0.17		1AHW	C:178	ASP->ALA	-3.15	-0.5								1JRH	H:98	PHE->ALA	-0.13	0		1NMB	L:94	LEU->VAL	-0.25	0.9		True Hotspot			7
1A22	B:306	PRO->ALA	3.97	3.31		1BXI	A:29	SER->ALA	-0.75	0.96		1BRS	A:27	LYS->ALA	13.59	5.4								1JRH	H:99	TYR->ALA	13.49	1.1		2OM2	A:116	GLU->LEU	-9.18	-1.05		False Hotspot			5
1BXI	A:47	PRO->ALA	-0.05	0.44		1BXI	A:38	THR->ALA	2.51	0.9		1BRS	A:54	ASP->ALA	-2.26	-0.8								1JRH	I:49	TYR->ALA	20.3	3.4		2OM2	A:147	GLN->LEU	-0.57	-0.84		True Neutral			17
1BXI	A:56	PRO->ALA	2.56	1.24		1BXI	A:44	THR->ALA	0.02	0.3		1BRS	A:59	ARG->ALA	28.98	5.2								1JRH	I:82	TRP->ALA	5.35	4.5		2OM2	B:508	GLN->LEU	1.39	3.17		1False Neutral			0
1CBW	D:13	PRO->ALA	3.62	-0.1		1BXI	A:46	HIE->ALA	-0.17	0.83		1BRS	A:60	GLU->ALA	3.65	-0.2								1JRH	L:30	TYR->ALA	5.88	1.1		2OM2	B:518	LEU->TYR	0.06	0.07		2False Neutral			10
1F47	A:9	PRO->ALA	1.09	-0.06		1BXI	A:48	SER->ALA	-0.01	0.01		1BRS	A:73	GLU->ALA	-5.9	2.8								1JRH	L:91	TYR->ALA	1.18	0.58		2OM2	B:525	VAL->TRP	-1.82	-1.16		False Neutral			10
1A22	B:276	TRP->ALA	14.45	0.51		1BXI	A:50	SER->ALA	3.89	2.19		1BRS	A:87	ARG->ALA	16.74	5.5								1JRH	L:92	TRP->ALA	15.64	2.8		2OM2	B:529	PHE->TRP	-5.19	-1.65		Total			39
1A22	B:280	TRP->ALA	0.11	-0.02		1BXI	A:63	SER->ALA	0.33	0.87		1BRS	D:35	ASP->ALA	8.23	4.5								1JRH	L:96	TRP->ALA	6.13	1.7		R**2			0.0386323
1A22	B:304	TRP->ALA	19.6	4.5		1BXI	A:69	ASN->ALA	0.07	0.28		1BRS	D:39	ASP->ALA	18.82	7.7								1NMB	H:99	TYR->ALA	3.95	1.5		True Hotspot			7
1A22	B:369	TRP->ALA	21.68	4.5		1CBW	D:11	THR->ALA	3.51	0.2		1BRS	D:76	GLU->ALA	10.69	1.3								1VFB	A:32	TYR->ALA	10.48	1.3		False Hotspot			9
1A4Y	A:261	TRP->ALA	5.85	0.1		1DAN	T:17	THR->ALA	3.45	0.1		1BRS	D:80	GLU->ALA	-0.65	0.5								1VFB	A:49	TYR->ALA	0.55	0.8		True Neutral			20
1A4Y	A:263	TRP->ALA	8.79	1.2		1DAN	T:18	ASN->ALA	10.55	0.2		1BXI	A:26	ASP->ALA	0.85	0.34								1VFB	A:50	TYR->ALA	8.72	0.4		1False Neutral			1
1A4Y	A:318	TRP->ALA	14.88	1.5		1DAN	T:21	THR->ALA	3.73	-0.2		1BXI	A:30	GLU->ALA	19.33	1.41								1VFB	A:92	TRP->ALA	13.55	1.71		2False Neutral			10
1A4Y	A:375	TRP->ALA	12.3	1		1DAN	T:37	GLN->ALA	4.27	0.6		1BXI	A:31	GLU->ALA	0.34	0.31								1VFB	B:101	TYR->ALA	9.6	4		False Neutral			11
1A4Y	B:89	TRP->ALA	3.57	0.2		1DAN	T:42	SER->ALA	-0.68	-0.05		1BXI	A:32	GLU->ALA	2.08	0.22								1VFB	B:32	TYR->ALA	3.53	0.5		Total			47
1DFJ	I:257	TRP->ALA	5.77	1.3		1DAN	T:47	SER->ALA	0.96	0.05		1BXI	A:35	LYS->ALA	-1.58	0.19								1VFB	B:52	TRP->ALA	8.44	1.23
1DFJ	I:259	TRP->ALA	12.32	2.2		1DAN	T:52	THR->ALA	-0.38	0.4		1BXI	A:41	GLU->ALA	10.81	2.08								1VFB	C:23	TYR->ALA	0.34	0.4
1DFJ	I:314	TRP->ALA	2.93	1		1DAN	U:139	THR->ALA	-0.11	0		1BXI	A:42	GLU->ALA	1.29	0.66								3HFM	H:53	TYR->ALA	5.14	3.29
1DN2	E:11	TRP->ALA	18	2		1DAN	U:163	SER->ALA	-0.62	0.02		1BXI	A:45	GLU->ALA	1.17	0.21								3HFM	H:58	TYR->ALA	8.37	1.7
1FCC	C:43	TRP->ALA	9.29	3.8		1DAN	U:167	THR->ALA	0	0.2		1BXI	A:51	ASP->ALA	5.14	5.92								3HFM	Y:20	TYR->ALA	3.59	4.2
1JRH	H:52	TRP->ALA	6.33	2.7		1DAN	U:172	THR->ALA	-0.05	-0.01		1BXI	A:60	ASP->ALA	0.9	0.51								3HFM	Y:63	TRP->ALA	-0.05	0.31
1JRH	H:53	TRP->ALA	5.96	2.4		1DAN	U:195	SER->ALA	-0.16	0		1CBW	D:15	LYS->ALA	4.05	2								R**2			0.151436
1JRH	I:82	TRP->ALA	5.35	4.5		1DAN	U:203	THR->ALA	0.57	0.15		1CBW	D:17	ARG->ALA	19.73	0.5								True Hotspot			38
1JRH	L:92	TRP->ALA	15.64	2.8		1DFJ	I:285	SER->ALA	0.48	0.8		1CBW	D:20	ARG->ALA	0.55	0.3								False Hotspot			9
1JRH	L:96	TRP->ALA	6.13	1.7		1DN2	A:434	ASN->ALA	4.13	1.5		1CBW	D:39	ARG->ALA	7.7	0.2								True Neutral			9
1VFB	A:92	TRP->ALA	13.55	1.71		1DN2	A:435	HIS->ALA	6.51	1.5		1CBW	D:46	LYS->ALA	-0.86	0.1								1False Neutral			0
1VFB	B:52	TRP->ALA	8.44	1.23		1F47	A:15	GLN->ALA	0.37	-0.05		1DAN	T:15	LYS->ALA	0.27	-0.4								2False Neutral			5
3HFM	Y:63	TRP->ALA	-0.05	0.31		1FC2	C:147	ASN->ALA	-2.5	0.6		1DAN	T:20	LYS->ALA	8.93	2.6								False Neutral			5
1A22	A:164	TYR->ALA	1.6	0.3		1FCC	C:25	THR->ALA	0.49	0.24		1DAN	T:24	GLU->ALA	4.6	0.7								Total			61
1A22	A:42	TYR->ALA	14.3	0.2		1FCC	C:35	ASN->ALA	12.24	2.4		1DAN	T:26	GLU->ALA	-0.44	0.1
1A4Y	A:434	TYR->ALA	13.49	3.3		1GC1	C:11	THR->ALA	-0.01	0		1DAN	T:28	LYS->ALA	0.55	0.15
1A4Y	A:437	TYR->ALA	13.58	0.8		1GC1	C:15	THR->ALA	-0.03	0.32		1DAN	T:41	LYS->ALA	5.41	0.3
1AHW	C:156	TYR->ALA	2.37	4		1GC1	C:19	SER->ALA	0.03	0		1DAN	T:44	ASP->ALA	2.48	0.8
1BRS	D:29	TYR->ALA	16.73	3.4		1GC1	C:20	GLN->ALA	-0.05	-0.02		1DAN	T:46	LYS->ALA	3.35	0.2
1BXI	A:54	TYR->ALA	18.43	4.83		1GC1	C:23	SER->ALA	-0.42	0.29		1DAN	T:48	LYS->ALA	8.52	0.4
1BXI	A:55	TYR->ALA	12.77	4.63		1GC1	C:25	GLN->ALA	1.59	0.03		1DAN	T:58	ASP->ALA	1.52	2
1DAN	U:185	TYR->ALA	0.1	-0.3		1GC1	C:27	HIS->ALA	-1.81	0.28		1DAN	T:68	LYS->ALA	0.61	-0.1
1DAN	U:94	TYR->ALA	26.41	1.1		1GC1	C:30	ASN->ALA	-0.11	0.17		1DAN	U:122	LYS->ALA	-1.08	-0.15
1DFJ	I:430	TYR->ALA	11.82	5.9		1GC1	C:31	SER->ALA	0.03	0.1		1DAN	U:128	GLU->ALA	5.22	0.1
1DFJ	I:433	TYR->ALA	20.82	2.6		1GC1	C:32	ASN->ALA	0.05	0.18		1DAN	U:129	ASP->ALA	0.9	-0.01
1DN2	A:436	TYR->ALA	8.15	1.5		1GC1	C:33	GLN->ALA	0.45	0.1		1DAN	U:135	ARG->ALA	9.94	0.5
1F47	A:5	TYR->ALA	16.32	0.87		1GC1	C:39	ASN->ALA	-0.36	0.46		1DAN	U:144	ARG->ALA	-0.57	0
1JCK	B:26	TYR->ALA	5.45	1.7		1GC1	C:40	GLN->ALA	4.51	-0.41		1DAN	U:145	ASP->ALA	0.3	0
1JCK	B:90	TYR->ALA	3.95	2.5		1GC1	C:42	SER->ALA	2.02	0		1DAN	U:169	LYS->ALA	-0.75	0.1
1JRH	H:32	TYR->ALA	1.34	1.4		1GC1	C:45	THR->ALA	1.97	-0.15		1DAN	U:181	LYS->ALA	-3.02	0.01
1JRH	H:58	TYR->ALA	8.93	1.2		1GC1	C:49	SER->ALA	-0.11	0.6		1DAN	U:208	GLU->ALA	6.48	0
1JRH	H:99	TYR->ALA	13.49	1.1		1GC1	C:52	ASN->ALA	0.4	0.7		1DAN	U:99	GLU->ALA	7.05	-0.15
1JRH	I:49	TYR->ALA	20.3	3.4		1GC1	C:60	SER->ALA	0.01	-0.09		1DFJ	I:202	GLU->ALA	2.96	1
1JRH	L:30	TYR->ALA	5.88	1.1		1GC1	C:64	GLN->ALA	1.84	0.44		1DFJ	I:283	GLU->ALA	4.08	1.3
1JRH	L:91	TYR->ALA	1.18	0.58		1GC1	C:66	ASN->ALA	-0.2	-0.03		1DFJ	I:316	LYS->ALA	3.1	1.3
1NMB	H:99	TYR->ALA	3.95	1.5		1GC1	C:73	ASN->ALA	0.01	-0.11		1DFJ	I:340	GLU->ALA	1.53	1.6
1VFB	A:32	TYR->ALA	10.48	1.3		1GC1	C:81	THR->ALA	0.01	1.5		1DFJ	I:397	GLU->ALA	4.38	1.3
1VFB	A:49	TYR->ALA	0.55	0.8		1GC1	C:89	GLN->ALA	0.16	0.17		1DFJ	I:431	ASP->ALA	2.3	3.6
1VFB	A:50	TYR->ALA	8.72	0.4		1GC1	C:94	GLN->ALA	-0.04	-0.11		1DFJ	I:453	ARG->ALA	6.52	0.8
1VFB	B:101	TYR->ALA	9.6	4		1JCK	B:20	THR->ALA	5.91	1.4		1F47	A:14	LYS->ALA	-0.33	-0.04
1VFB	B:32	TYR->ALA	3.53	0.5		1JCK	B:210	GLN->ALA	5.83	2.5		1F47	A:4	ASP->ALA	0.64	0.69
1VFB	C:23	TYR->ALA	0.34	0.4		1JCK	B:23	ASN->ALA	6.49	2.5		1F47	A:7	ASP->ALA	2.63	1.73
3HFM	H:53	TYR->ALA	5.14	3.29		1JCK	B:60	ASN->ALA	0.74	1.3		1FC2	C:154	LYS->ALA	1.47	1.2
3HFM	H:58	TYR->ALA	8.37	1.7		1JRH	I:48	ASN->ALA	-0.37	-0.3		1FCC	C:27	GLU->ALA	16.33	4.9
3HFM	Y:20	TYR->ALA	3.59	4.2		1JRH	I:48	ASN->GLN	1.11	0.4		1FCC	C:28	LYS->ALA	16.67	1.3
1A22	B:371	VAL->ALA	3.49	-0.64		1JRH	I:53	ASN->ALA	13.99	3.9		1FCC	C:31	LYS->ALA	6.32	3.5
1AHW	C:198	VAL->ALA	0.42	-0.3		1JRH	I:54	SER->ALA	0.1	0.3		1FCC	C:40	ASP->ALA	1.05	0.3
1BXI	A:34	VAL->ALA	4.94	2.58		1JRH	I:79	ASN->ALA	1.44	-0.4		1FCC	C:42	GLU->ALA	-4.47	0.4
1BXI	A:37	VAL->ALA	3.11	1.66		1JRH	L:93	SER->ALA	-3.69	-0.65		1GC1	C:1	LYS->ALA	-0.07	0.06
1BXI	A:68	VAL->ALA	-0.12	1.86		1JRH	L:94	THR->ALA	2.97	0.38		1GC1	C:10	ASP->ALA	0.26	0
1CBW	D:34	VAL->ALA	2.92	0		1VFB	A:30	HIS->ALA	1.34	0.8		1GC1	C:2	LYS->ALA	-0.66	-0.02
1DAN	U:207	VAL->ALA	8.84	-0.2		1VFB	A:53	THR->ALA	6.01	-0.23		1GC1	C:21	LYS->ALA	-0.21	-0.13
1DN2	E:10	VAL->ALA	13.39	2		1VFB	A:93	SER->ALA	0.32	0.11		1GC1	C:22	LYS->ALA	-0.39	0.24
1GC1	C:86	VAL->ALA	-0.19	-0.07		1VFB	B:30	THR->ALA	0.1	0.09		1GC1	C:29	LYS->ALA	11.75	0.59
1JCK	B:91	VAL->ALA	5.6	2.1		1VFB	B:56	ASN->ALA	-0.02	0.2		1GC1	C:35	LYS->ALA	-2.62	0.32
1JRH	I:51	VAL->ALA	7.5	1.9		1VFB	C:118	THR->ALA	0.97	0.8		1GC1	C:50	LYS->ALA	-0.21	0.05
1VFB	C:120	VAL->ALA	1.38	0.9		1VFB	C:121	GLN->ALA	22.61	2.9		1GC1	C:53	ASP->ALA	0.48	0.3
R**2			0.216461			1VFB	C:19	ASN->ALA	6.18	0.3		1GC1	C:56	ASP->ALA	0.38	-0.07
True Hotspot			51			1VFB	C:24	SER->ALA	2.41	0.8		1GC1	C:58	ARG->ALA	-0.42	0.13
False Hotspot			19			3HFM	Y:100	SER->ALA	1.14	0.26		1GC1	C:59	ARG->ALA	15.76	1.16
True Neutral			27			3HFM	Y:15	HIS->ALA	-0.53	-0.44		1GC1	C:63	ASP->ALA	-3.49	-0.32
1False Neutral			0			3HFM	Y:89	THR->ALA	0.92	0		1GC1	C:72	LYS->ALA	-0.77	-0.02
2False Neutral			15			3HFM	Y:93	ASN->ALA	6.03	0.21		1GC1	C:75	LYS->ALA	-0.47	0.16
False Neutral			15			R**2			0.38891			1GC1	C:77	GLU->ALA	0.3	0.56
Total			112			True Hotspot			12			1GC1	C:8	LYS->ALA	0	0.1
						False Hotspot			20			1GC1	C:85	GLU->ALA	-1.48	1.31
						True Neutral			79			1GC1	C:87	GLU->ALA	-0.48	0.22
						1False Neutral			0			1GC1	C:88	ASP->ALA	0.36	-0.07
						2False Neutral			7			1GC1	C:90	LYS->ALA	-0.36	0.05
						False Neutral			7			1GC1	C:91	GLU->ALA	-0.15	-0.13
						Total			118			1GC1	C:92	GLU->ALA	0.42	0.02
												1JCK	B:103	LYS->ALA	1.99	0.4
												1JRH	H:54	ASP->ALA	7.91	1.9
												1JRH	H:55	ASP->ALA	-0.33	1.7
												1JRH	H:56	ASP->ALA	3.82	1.8
												1JRH	H:95	ARG->ALA	9.79	0.54
												1JRH	I:47	LYN->ALA	16.58	3.6
												1JRH	I:52	LYS->ALA	17.53	3
												1JRH	I:55	GLU->ALA	0.41	-0.4
												1JRH	I:84	ARG->ALA	4.06	-0.3
												1JRH	I:98	LYS->ALA	2.87	0
												1JRH	L:27	GLU->ALA	8.46	0.54
												1JRH	L:28	ASP->ALA	-0.48	0.44
												1VFB	B:100	ASP->ALA	9.73	3.1
												1VFB	B:54	ASP->ALA	3.43	1.95
												1VFB	B:58	ASP->ALA	-0.76	-0.2
												1VFB	B:98	GLU->ALA	-0.74	1.1
												1VFB	B:99	ARG->ALA	1.65	0.47
												1VFB	C:116	LYS->ALA	3.01	0.7
												1VFB	C:119	ASP->ALA	3.08	1
												1VFB	C:125	ARG->ALA	11.49	1.8
												1VFB	C:18	ASP->ALA	1.2	0.3
												3HFM	H:101	ASP->ALA	0.36	3.75
												3HFM	Y:101	ASP->ALA	-6.42	0.94
												3HFM	Y:21	ARG->ALA	14.07	0.85
												3HFM	Y:73	ARG->ALA	12.58	-0.33
												3HFM	Y:96	LYS->ALA	12.12	6.3
												3HFM	Y:97	LYS->ALA	11.69	5.5
												R**2			0.25521
												True Hotspot			37
												False Hotspot			38
												True Neutral			68
												1False Neutral			0
												2False Neutral			10
												False Neutral			10
												Total			153

## Sheet: Summary
		Hydrophobic	Polar	Charged	Small	Aromatic	non-Ala	non-Ala (
	True Hotspot	51	12	37	7	38	7	7
	False Hotspot	19	20	38	2	9	9	5
	True Neutral	27	79	68	5	9	20	17
	False Neutral	15	7	10	2	5	11	10
	Total	112	118	153	16	61	47	39
		Hydrophobic	Polar	Charged	Small	Aromatic	non-Ala	non-Ala (no small to large)
	Hotspot Precision	0.728571	0.375	0.493333	0.777778	0.808511	0.4375	0.583333
	Accuracy	0.696429	0.771186	0.686275	0.75	0.770492	0.574468	0.615385
	R**2	0.216461	0.38891	0.25521	0.337262	0.151436	0.0386323	0.318735
